# Supplementary material for: Assessing body position through experimental cremation: A pilot study using colorimetry and FTIR-ATR analyses
Source: PLoS One. 2026 Jun 15;21(6):e0351767. doi: 10.1371/journal.pone.0351767 (PMC13268179; doi:10.1371/journal.pone.0351767)
Supplement: S2 File — (ZIP) [file pone.0351767.s002.zip]

Archive with 4 entries (3 files):
- PIRA_PAULA_MODELO_3D_alta/
- PIRA_PAULA_MODELO_3D_alta/PIRA_DETALLE_1.1001.jpg
- PIRA_PAULA_MODELO_3D_alta/PIRA_DETALLE_1.mtl
- PIRA_PAULA_MODELO_3D_alta/PIRA_DETALLE_1.obj
