# Supplementary material for: Assessing body position through experimental cremation: A pilot study using colorimetry and FTIR-ATR analyses
Source: PLoS One. 2026 Jun 15;21(6):e0351767. doi: 10.1371/journal.pone.0351767 (PMC13268179; doi:10.1371/journal.pone.0351767)
Supplement: S2 File — (ZIP) [file pone.0351767.s002.zip › PIRA_PAULA_MODELO_3D_alta/PIRA_DETALLE_1.mtl]

# Blender 4.3.2 MTL File: 'PIRA_DETALLE_ALTA.blend'
# www.blender.org

newmtl PIRA_DETALLE_1.1001
Ns 0.000000
Ka 1.000000 1.000000 1.000000
Ks 0.000000 0.000000 0.000000
Ke 0.000000 0.000000 0.000000
Ni 1.500000
d 1.000000
illum 1
map_Kd PIRA_DETALLE_1.1001.jpg
