# Supplementary material for: Assessing body position through experimental cremation: A pilot study using colorimetry and FTIR-ATR analyses
Source: PLoS One. 2026 Jun 15;21(6):e0351767. doi: 10.1371/journal.pone.0351767 (PMC13268179; doi:10.1371/journal.pone.0351767)
Supplement: S3 File — (XLSX) [file pone.0351767.s003.xlsx]

## Sheet: Hoja1
Sample	IRSF (560+600)/585	C/C 1460/1410	C/P Type B 1410/600	C/P 1410/1030	P/P 600/560	OH/P 630/600	CN/P 2013/600	CN2/PO4 2013/1030	Am/P 1640/1030	Am/P WAMPI 1640/600
H1-PL-Average	5.678	1	0.034	0.02	0.75	0.377	0	0	0	0
St.Deviation	0.057	0	0.003	0.003	0.012	0.009	0	0	0	0
H1-TL-Average	5.177	1.278	0.058	0.027	0.626	0.392	0	0	0	0
St.Deviation	0.027	0.048	0.002	0.002	0.013	0.008	0	0	0	0
H1-PR-Average	4.013	0.938	0.147	0.065	0.607	0.219	0	0	0	0
St.Deviation	0.146	0.02	0.011	0.011	0.03	0.004	0	0	0	0
H1-TR-Average	3.847	0.892	0.118	0.055	0.623	0.275	0	0	0.001	0.002
St.Deviation	0.059	0.022	0.005	0.003	0.015	0.008	0	0	0.001	0.003
H2-TL-Average	5.821	1.644	0.033	0.023	0.677	0.414	0	0	0	0
St.Deviation	0.216	0.038	0.002	0.003	0.022	0.008	0	0	0	0
H2-PL-Average	5.761	1.181	0.074	0.035	0.626	0.34	0	0	0	0
St.Deviation	0.137	0.017	0.006	0	0.011	0.004	0	0	0	0
H2-PR-Average	6.232	2.306	0.011	0.006	0.656	0.454	0	0	0	0
St.Deviation	0.022	0.337	0.001	0	0.01	0.002	0	0	0	0
H2-TR-Average	5.824	1.17	0.039	0.027	0.681	0.364	0	0	0	0
St.Deviation	0.03	0.029	0.003	0.002	0.008	0.003	0	0	0	0
DC-Average	5.90572	1.35771	0.0704868	0.0363521	0.636653	0.343868	0	0	0	0
St.Deviation	0.113156	0.03692	0.0029616	0.00229756	0.00601611	0.00198414	0	0	0	0
