# Supplementary material for: Assessing body position through experimental cremation: A pilot study using colorimetry and FTIR-ATR analyses
Source: PLoS One. 2026 Jun 15;21(6):e0351767. doi: 10.1371/journal.pone.0351767 (PMC13268179; doi:10.1371/journal.pone.0351767)
Supplement: S4 File — (XLSX) [file pone.0351767.s004.xlsx]

## Sheet: PYRE 1
Time	Head (mean ºC)	Cranium (mean ºC)
08:08:00	600
08:12:00	800
08:20:00	350
08:32:00	821
08:42:00	720
08:52:00	750	630
09:23:00	810	870
09:42:00	800	767
09:56:00	709	636
10:26:00	496	518
10:45:00	473	515
11:05:00	421.5	388.5
11:25:00	420.5	321
11:46:00	360	326.5
12:06:00	295	308
12:26:00	271.5	238.5
12:45:00	193	239
13:05:00	171	234.5
13:25:00	143.5	199.5
13:45:00	145	195.5
14:05:00	104.5	182.5
14:25:00	142	189
14:45:00	137	182.5
15:06:00	131.5	182
15:26:00	94.5	156
15:46:00	88.5	144.5
16:15:00	95	156.5

## Sheet: PYRE 2
Time	Maximum ºC	Minimum ºC
09:48:00	269	200
09:57:00	673	623
10:15:00	953	866
10:30:00	883	691
10:45:00	743	736
11:00:00	716	653
11:15:00	693	609
11:30:00	840	828
11:45:00	819	802
12:00:00	841	781
12:15:00	814	719
12:30:00	746	705
12:45:00	655	596
13:00:00	653	627
13:15:00	569	513
13:30:00	591	576
13:45:00	541	529
14:00:00	483	458
14:15:00	481	446
14:25:00	457	405
