# Supplementary material for: Assessing body position through experimental cremation: A pilot study using colorimetry and FTIR-ATR analyses
Source: PLoS One. 2026 Jun 15;21(6):e0351767. doi: 10.1371/journal.pone.0351767 (PMC13268179; doi:10.1371/journal.pone.0351767)
Supplement: S5 File — (XLSX) [file pone.0351767.s005.xlsx]

## Sheet: Sheet1
Individuo	Measure	Bone	Location	Side	L	a	b	c	h	HI_Stage	Min_Temp_C	Max_Temp_C
HEAD-2	H2_Parietal_L_1	Parietal	OutsideLightest_1	L	94.96	0.02	-0.27	0.27	273.33	Completely calcined	700	900
HEAD-2	H2_Parietal_L_2	Parietal	OutsideLightest_2	L	93.01	-1.25	-0.73	1.45	210.29	Completely calcined	700	900
HEAD-2	H2_Parietal_L_3	Parietal	OutsideLightest_3	L	90.33	-1.19	0.71	1.38	149.22	Completely calcined	700	900
HEAD-2	H2_Parietal_L_4	Parietal	OutsideDarkest_1	L	68.04	0.77	0.93	1.21	50.18	Inversion calcination	450	700
HEAD-2	H2_Parietal_L_5	Parietal	OutsideDarkest_2	L	73.95	-1.58	-3.08	3.46	242.79	Inversion calcination	450	700
HEAD-2	H2_Parietal_L_6	Parietal	OutsideDarkest_3	L	64.6	-1.67	-3.74	4.09	245.98	Inversion calcination	450	700
HEAD-2	H2_Parietal_L_7	Parietal	InsideLightest_1	L	58.61	-3.39	-8.55	9.2	248.36	Inversion calcination	450	700
HEAD-2	H2_Parietal_L_8	Parietal	InsideLightest_2	L	59.62	-3.43	-8.28	8.97	247.49	Inversion calcination	450	700
HEAD-2	H2_Parietal_L_9	Parietal	InsideLightest_3	L	66.7	-2.68	-5.52	6.13	244.08	Inversion calcination	450	700
HEAD-2	H2_Parietal_L_10	Parietal	InsideDarkest_1	L	28.45	-3.29	-6.93	7.68	244.59	Completely charred	300	600
HEAD-2	H2_Parietal_L_11	Parietal	InsideDarkest_2	L	38.53	-3.23	-10.3	10.8	252.58	Inversion calcination	450	700
HEAD-2	H2_Parietal_L_12	Parietal	InsideDarkest_3	L	22.46	-2.03	-3.52	4.07	240.07	Completely charred	300	600
HEAD-2	H2_OccCondyle_R_1	Occipital condyle	OutsideLightest_1	R	91.97	-0.02	2.94	2.94	90.39	Completely calcined	700	900
HEAD-2	H2_OccCondyle_R_2	Occipital condyle	OutsideLightest_2	R	89.56	0.25	3.56	3.57	85.95	Completely calcined	700	900
HEAD-2	H2_OccCondyle_R_3	Occipital condyle	OutsideLightest_3	R	90.61	-0.06	2.05	2.05	91.56	Completely calcined	700	900
HEAD-2	H2_OccCondyle_R_4	Occipital condyle	OutsideDarkest_1	R	63.73	0.32	0.63	0.7	62.78	Inversion calcination	450	700
HEAD-2	H2_OccCondyle_R_5	Occipital condyle	OutsideDarkest_2	R	75.21	-0.14	2.24	2.24	93.49	Completely calcined	700	900
HEAD-2	H2_OccCondyle_R_6	Occipital condyle	OutsideDarkest_3	R	61.98	0.31	1.84	1.87	80.44	Inversion calcination	450	700
HEAD-2	H2_OccCondyle_R_7	Occipital condyle	InsideLightest_1	R	89.65	1.25	8.89	8.98	82	Completely calcined	800	900
HEAD-2	H2_OccCondyle_R_8	Occipital condyle	InsideLightest_2	R	89.28	-0.14	2.29	2.3	93.53	Completely calcined	700	900
HEAD-2	H2_OccCondyle_R_9	Occipital condyle	InsideLightest_3	R	75.83	0.46	5.34	5.36	85.12	Completely calcined	800	900
HEAD-2	H2_OccCondyle_R_10	Occipital condyle	InsideDarkest_1	R	66.84	-0.78	-0.33	0.85	203.14	Inversion calcination	450	700
HEAD-2	H2_OccCondyle_R_11	Occipital condyle	InsideDarkest_2	R	54.41	1.27	6.99	7.11	79.7	Inversion	450	600
HEAD-2	H2_OccCondyle_R_12	Occipital condyle	InsideDarkest_3	R	49.95	2.37	7.6	7.96	72.7	Inversion	450	600
HEAD-2	H2_OccCondyle_L_1	Occipital condyle	OutsideLightest_1	L	94.47	0.3	3.88	3.89	85.5	Completely calcined	700	900
HEAD-2	H2_OccCondyle_L_2	Occipital condyle	OutsideLightest_2	L	94.4	-0.04	4.02	4.02	90.63	Completely calcined	700	900
HEAD-2	H2_OccCondyle_L_3	Occipital condyle	OutsideLightest_3	L	94.05	-0.34	3.4	3.42	95.68	Completely calcined	700	900
HEAD-2	H2_OccCondyle_L_4	Occipital condyle	OutsideDarkest_1	L	66.71	-0.39	0.53	0.66	126.3	Inversion calcination	450	700
HEAD-2	H2_OccCondyle_L_5	Occipital condyle	OutsideDarkest_2	L	71.98	-0.35	1.1	1.16	107.69	Inversion calcination	450	700
HEAD-2	H2_OccCondyle_L_6	Occipital condyle	OutsideDarkest_3	L	63.45	0.25	1.66	1.68	81.48	Inversion calcination	450	700
HEAD-2	H2_OccCondyle_L_7	Occipital condyle	InsideLightest_1	L	65.78	1.27	8.14	8.24	81.09	Inversion	450	600
HEAD-2	H2_OccCondyle_L_8	Occipital condyle	InsideLightest_2	L	64.39	0.39	5.91	5.92	86.27	Inversion calcination	450	700
HEAD-2	H2_OccCondyle_L_9	Occipital condyle	InsideLightest_3	L	50.82	2.8	11.07	11.42	75.83	Unheated-carbonization	0	350
HEAD-2	H2_OccCondyle_L_10	Occipital condyle	InsideDarkest_1	L	38.9	-2.04	-6.93	7.23	253.6	Inversion calcination	450	700
HEAD-2	H2_OccCondyle_L_11	Occipital condyle	InsideDarkest_2	L	33.3	-1.4	-4.81	5.01	253.75	Inversion calcination	450	700
HEAD-2	H2_OccCondyle_L_12	Occipital condyle	InsideDarkest_3	L	36.47	-1.73	-6.56	6.79	255.23	Inversion calcination	450	700
HEAD-2	H2_Parietal_R_1	Parietal	OutsideLightest_1	R	96.93	-0.79	-0.83	1.14	226.37	Completely calcined	700	900
HEAD-2	H2_Parietal_R_2	Parietal	OutsideLightest_2	R	94.21	-0.41	1.89	1.94	102.19	Completely calcined	700	900
HEAD-2	H2_Parietal_R_3	Parietal	OutsideLightest_3	R	82.96	-1.65	-0.97	1.92	210.48	Completely calcined	700	900
HEAD-2	H2_Parietal_R_4	Parietal	OutsideDarkest_1	R	75.56	-0.52	-0.9	1.03	240.01	Completely calcined	700	900
HEAD-2	H2_Parietal_R_5	Parietal	OutsideDarkest_2	R	65.65	-0.33	0.56	0.65	120.98	Inversion calcination	450	700
HEAD-2	H2_Parietal_R_6	Parietal	OutsideDarkest_3	R	87.69	-0.92	0.14	0.93	171.58	Completely calcined	700	900
HEAD-2	H2_Parietal_R_7	Parietal	InsideLightest_1	R	72.4	-0.97	-0.42	1.05	203.41	Inversion calcination	450	700
HEAD-2	H2_Parietal_R_8	Parietal	InsideLightest_2	R	67.33	-0.41	-0.41	0.58	224.82	Inversion calcination	450	700
HEAD-2	H2_Parietal_R_9	Parietal	InsideLightest_3	R	75.31	-0.41	0.42	0.59	134.41	Completely calcined	700	900
HEAD-2	H2_Parietal_R_10	Parietal	InsideDarkest_1	R	45.21	-2.89	-6.79	7.38	246.91	Inversion calcination	450	700
HEAD-2	H2_Parietal_R_11	Parietal	InsideDarkest_2	R	56.61	-3.14	-7.15	7.81	246.28	Inversion calcination	450	700
HEAD-2	H2_Parietal_R_12	Parietal	InsideDarkest_3	R	44.08	-3.37	-8.14	8.81	247.53	Inversion calcination	450	700
HEAD-2	H2_TempTympa_L_1	Temporal (bulla tympanica)	OutsideLightest_1	L	56.1	-0.54	2.75	2.8	101.13	Inversion calcination	450	700
HEAD-2	H2_TempTympa_L_2	Temporal (bulla tympanica)	OutsideLightest_2	L	56.11	-0.74	2.61	2.71	105.84	Inversion calcination	450	700
HEAD-2	H2_TempTympa_L_3	Temporal (bulla tympanica)	OutsideLightest_3	L	58.65	-0.8	2.28	2.42	109.45	Inversion calcination	450	700
HEAD-2	H2_TempTympa_L_4	Temporal (bulla tympanica)	OutsideDarkest_1	L	45.86	-0.94	-2.88	3.03	251.89	Inversion calcination	450	700
HEAD-2	H2_TempTympa_L_5	Temporal (bulla tympanica)	OutsideDarkest_2	L	43.31	-1.19	-4.89	5.03	256.32	Inversion calcination	450	700
HEAD-2	H2_TempTympa_L_6	Temporal (bulla tympanica)	OutsideDarkest_3	L	40.05	0.03	-2.23	2.23	270.79	Inversion calcination	450	700
HEAD-2	H2_TempTympa_L_7	Temporal (bulla tympanica)	InsideLightest_1	L	49.44	-2.71	-7.27	7.59	253.41	Inversion calcination	450	700
HEAD-2	H2_TempTympa_L_8	Temporal (bulla tympanica)	InsideLightest_2	L	48.67	0.44	8.8	8.81	87.12	Inversion	450	600
HEAD-2	H2_TempTympa_L_9	Temporal (bulla tympanica)	InsideLightest_3	L	45.49	-2.33	-7.44	7.79	252.59	Inversion calcination	450	700
HEAD-2	H2_TempTympa_L_10	Temporal (bulla tympanica)	InsideDarkest_1	L	15.61	4.48	2.44	5.1	28.6	Completely charred	300	600
HEAD-2	H2_TempTympa_L_11	Temporal (bulla tympanica)	InsideDarkest_2	L	15.62	4	1.85	4.41	24.78	Completely charred	300	600
HEAD-2	H2_TempTympa_L_12	Temporal (bulla tympanica)	InsideDarkest_3	L	22.79	1.76	1.83	2.54	46.08	Completely charred	300	600
HEAD-2	H2_TempTympa_R_1	Temporal (bulla tympanica)	OutsideLightest_1	R	83.32	-0.88	-1.85	2.05	244.46	Completely calcined	700	900
HEAD-2	H2_TempTympa_R_2	Temporal (bulla tympanica)	OutsideLightest_2	R	86.37	-0.07	1.65	1.65	92.29	Completely calcined	700	900
HEAD-2	H2_TempTympa_R_3	Temporal (bulla tympanica)	OutsideLightest_3	R	87.8	-1.19	-2.13	2.44	240.92	Completely calcined	700	900
HEAD-2	H2_TempTympa_R_4	Temporal (bulla tympanica)	OutsideDarkest_1	R	60.5	-0.4	-0.96	1.04	247.2	Inversion calcination	450	700
HEAD-2	H2_TempTympa_R_5	Temporal (bulla tympanica)	OutsideDarkest_2	R	48.98	-0.12	1.69	1.7	93.99	Inversion calcination	450	700
HEAD-2	H2_TempTympa_R_6	Temporal (bulla tympanica)	OutsideDarkest_3	R	45.41	-0.16	1.86	1.87	95.05	Inversion calcination	450	700
HEAD-2	H2_TempTympa_R_7	Temporal (bulla tympanica)	InsideLightest_1	R	83.46	-0.13	1.56	1.57	94.87	Completely calcined	700	900
HEAD-2	H2_TempTympa_R_8	Temporal (bulla tympanica)	InsideLightest_2	R	73.24	-1.17	-1.62	2	243.16	Inversion calcination	450	700
HEAD-2	H2_TempTympa_R_9	Temporal (bulla tympanica)	InsideLightest_3	R	88.32	-0.9	-0.69	1.14	217.47	Completely calcined	700	900
HEAD-2	H2_TempTympa_R_10	Temporal (bulla tympanica)	InsideDarkest_1	R	62.5	-1.8	-3.1	3.59	239.91	Inversion calcination	450	700
HEAD-2	H2_TempTympa_R_11	Temporal (bulla tympanica)	InsideDarkest_2	R	56.84	-1.56	-1.35	2.06	220.99	Inversion calcination	450	700
HEAD-2	H2_TempTympa_R_12	Temporal (bulla tympanica)	InsideDarkest_3	R	62.24	-1.86	-2.87	3.42	237.09	Inversion calcination	450	700
HEAD-2	H2_Orbit_R_1	Frontal Orbit	OutsideLightest_1	R	73.51	-0.32	1.86	1.89	99.74	Inversion calcination	450	700
HEAD-2	H2_Orbit_R_2	Frontal Orbit	OutsideLightest_2	R	82.89	-0.52	-0.02	0.52	181.75	Completely calcined	700	900
HEAD-2	H2_Orbit_R_3	Frontal Orbit	OutsideLightest_3	R	79.26	-0.15	1.97	1.98	94.42	Completely calcined	700	900
HEAD-2	H2_Orbit_R_4	Frontal Orbit	OutsideDarkest_1	R	62.73	-1.07	-0.83	1.35	217.84	Inversion calcination	450	700
HEAD-2	H2_Orbit_R_5	Frontal Orbit	OutsideDarkest_2	R	62.68	-1.15	-0.95	1.5	219.53	Inversion calcination	450	700
HEAD-2	H2_Orbit_R_6	Frontal Orbit	OutsideDarkest_3	R	42.26	0.14	1.67	1.67	85.13	Inversion calcination	450	700
HEAD-2	H2_Orbit_R_7	Frontal Orbit	InsideLightest_1	R	78.15	-0.7	-1.02	1.23	235.46	Completely calcined	700	900
HEAD-2	H2_Orbit_R_8	Frontal Orbit	InsideLightest_2	R	80.94	-0.38	-1.2	1.26	252.49	Completely calcined	700	900
HEAD-2	H2_Orbit_R_9	Frontal Orbit	InsideLightest_3	R	79.61	-0.51	-0.13	0.53	194.7	Completely calcined	700	900
HEAD-2	H2_Orbit_R_10	Frontal Orbit	InsideDarkest_1	R	57.03	-2.7	-4.88	5.58	241.1	Inversion calcination	450	700
HEAD-2	H2_Orbit_R_11	Frontal Orbit	InsideDarkest_2	R	52.85	-1.66	-2.39	2.91	235.14	Inversion calcination	450	700
HEAD-2	H2_Orbit_R_12	Frontal Orbit	InsideDarkest_3	R	54.38	-1.94	-2.8	3.41	235.23	Inversion calcination	450	700
HEAD-2	H2_Orbit_L_1	Frontal Orbit	OutsideLightest_1	L	67.42	-1.39	-1.19	1.83	220.44	Inversion calcination	450	700
HEAD-2	H2_Orbit_L_2	Frontal Orbit	OutsideLightest_2	L	60.07	-2.16	-2.7	3.46	231.4	Inversion calcination	450	700
HEAD-2	H2_Orbit_L_3	Frontal Orbit	OutsideLightest_3	L	51.31	-1.99	-4.12	4.58	244.29	Inversion calcination	450	700
HEAD-2	H2_Orbit_L_4	Frontal Orbit	OutsideDarkest_1	L	4.27	138.06	-167.22	216.85	309.54	Completely charred	300	600
HEAD-2	H2_Orbit_L_5	Frontal Orbit	OutsideDarkest_2	L	4.65	119.96	-170.87	208.78	305.07	Completely charred	300	600
HEAD-2	H2_Orbit_L_6	Frontal Orbit	OutsideDarkest_3	L	3.84	142.9	-152.64	209.09	313.11	Completely charred	300	600
HEAD-2	H2_Orbit_L_7	Frontal Orbit	InsideLightest_1	L	47.39	-3.25	-6.24	7.03	242.47	Inversion calcination	450	700
HEAD-2	H2_Orbit_L_8	Frontal Orbit	InsideLightest_2	L	43.72	-3.54	-4.56	5.77	232.17	Inversion calcination	450	700
HEAD-2	H2_Orbit_L_9	Frontal Orbit	InsideLightest_3	L	48.02	-3.83	-6.12	7.22	237.94	Inversion calcination	450	700
HEAD-2	H2_Orbit_L_10	Frontal Orbit	InsideDarkest_1	L	19.43	-1.83	-2.6	3.18	234.94	Completely charred	300	600
HEAD-2	H2_Orbit_L_11	Frontal Orbit	InsideDarkest_2	L	22.35	-2.31	-4.64	5.18	243.58	Completely charred	300	600
HEAD-2	H2_Orbit_L_12	Frontal Orbit	InsideDarkest_3	L	18.55	1.82	1.07	2.11	30.38	Completely charred	300	600
HEAD-2	H2_CharrFlesh_1	Charred flesh	BubblePart_1	NA	3.99	146.58	-166.01	221.46	311.44	Completely charred	300	600
HEAD-2	H2_CharrFlesh_2	Charred flesh	FlatPart_1	NA	15.36	20.97	2.26	21.09	6.14	Completely charred	300	600
HEAD-2	H2_CharrFlesh_3	Charred flesh	BubblePart_2	NA	3.55	150.46	-146	209.65	315.86	Completely charred	300	600
CRAN-1	C1_Neurocra_L_1	Cranium	OutsideLightest_1	NA	93.1	-0.19	7.06	7.06	91.52	Completely calcined	800	900
CRAN-1	C1_Neurocra_L_2	Cranium	OutsideLightest_2	NA	92.28	-0.03	8.13	8.13	90.22	Completely calcined	800	900
CRAN-1	C1_Neurocra_L_3	Cranium	OutsideLightest_3	NA	84.27	2.92	13.62	13.93	77.91	Unheated-carbonization	0	350
CRAN-1	C1_Neurocra_L_4	Cranium	OutsideDarkest_1	NA	76.67	10.01	24.63	26.59	67.89	Unheated-carbonization	0	350
CRAN-1	C1_Neurocra_L_5	Cranium	OutsideDarkest_2	NA	74.94	10.41	24.42	26.55	66.9	Unheated-carbonization	0	350
CRAN-1	C1_Neurocra_L_6	Cranium	OutsideDarkest_3	NA	74.28	7.91	18.26	19.9	66.58	Unheated-carbonization	0	350
CRAN-1	C1_Neurocra_L_7	Cranium	InsideLightest_1	NA	79.99	1.94	7.42	7.67	75.33	Completely calcined	800	900
CRAN-1	C1_Neurocra_L_8	Cranium	InsideLightest_2	NA	78.8	2.23	8.56	8.85	75.42	Completely calcined	800	900
CRAN-1	C1_Neurocra_L_9	Cranium	InsideLightest_3	NA	69.51	1.54	7.79	7.94	78.81	Inversion	450	600
CRAN-1	C1_Neurocra_L_10	Cranium	InsideDarkest_1	NA	61.8	1.57	5.68	5.89	74.51	Inversion calcination	450	700
CRAN-1	C1_Neurocra_L_11	Cranium	InsideDarkest_2	NA	53.38	1.66	6.3	6.51	75.21	Inversion calcination	450	700
CRAN-1	C1_Neurocra_L_12	Cranium	InsideDarkest_3	NA	28.63	9.67	14.61	17.52	56.48	Carbonization	250	350
CRAN-1	C1_Hocico_L_1	Hocico	OutsideLightest_1	NA	75.68	5.35	22.9	23.51	76.85	Unheated-carbonization	0	350
CRAN-1	C1_Hocico_L_2	Hocico	OutsideLightest_2	NA	72.35	5.78	24.98	25.64	76.97	Unheated-carbonization	0	350
CRAN-1	C1_Hocico_L_3	Hocico	OutsideLightest_3	NA	84.34	-0.15	0.63	0.65	103.31	Completely calcined	700	900
CRAN-1	C1_Hocico_L_4	Hocico	OutsideDarkest_1	NA	43.03	9.05	28.23	29.65	72.23	Unheated-carbonization	0	350
CRAN-1	C1_Hocico_L_5	Hocico	OutsideDarkest_2	NA	63.28	5.01	18.62	19.28	74.94	Unheated-carbonization	0	350
CRAN-1	C1_Hocico_L_6	Hocico	OutsideDarkest_3	NA	69.43	7.4	23.22	24.37	72.33	Unheated-carbonization	0	350
CRAN-1	C1_Hocico_L_7	Hocico	InsideLightest_1	NA	79.48	0.15	1.88	1.88	85.41	Completely calcined	700	900
CRAN-1	C1_Hocico_L_8	Hocico	InsideLightest_2	NA	81.59	0.16	1.79	1.8	84.97	Completely calcined	700	900
CRAN-1	C1_Hocico_L_9	Hocico	InsideLightest_3	NA	83.16	-0.04	1.53	1.53	91.59	Completely calcined	700	900
CRAN-1	C1_Hocico_L_10	Hocico	InsideDarkest_1	NA	58.87	0.72	4.9	4.95	81.67	Inversion calcination	450	700
CRAN-1	C1_Hocico_L_11	Hocico	InsideDarkest_2	NA	60.62	1.16	5.11	5.24	77.25	Inversion calcination	450	700
CRAN-1	C1_Hocico_L_12	Hocico	InsideDarkest_3	NA	74.71	1.86	7.67	7.89	76.36	Inversion	450	600
HEAD-1	H1_Parietal_R_1	Parietal	OutsideLightest_1	R	64.5	-1.55	-2.04	2.56	232.87	Inversion calcination	450	700
HEAD-1	H1_Parietal_R_2	Parietal	OutsideLightest_2	R	65.44	-1.66	-2.65	3.13	237.93	Inversion calcination	450	700
HEAD-1	H1_Parietal_R_3	Parietal	OutsideLightest_3	R	65.61	-1.1	-1.25	1.66	228.62	Inversion calcination	450	700
HEAD-1	H1_Parietal_R_4	Parietal	OutsideDarkest_1	R	11.26	20.65	4.68	21.18	12.78	Completely charred	300	600
HEAD-1	H1_Parietal_R_5	Parietal	OutsideDarkest_2	R	16.51	1.1	2.47	2.7	65.99	Completely charred	300	600
HEAD-1	H1_Parietal_R_6	Parietal	OutsideDarkest_3	R	31.21	1.71	1.75	2.45	45.55	Completely charred	300	600
HEAD-1	H1_Parietal_R_7	Parietal	InsideLightest_1	R	56.18	-2.21	-1	2.42	204.34	Inversion calcination	450	700
HEAD-1	H1_Parietal_R_8	Parietal	InsideLightest_2	R	54.36	-1.17	0.36	1.22	162.93	Inversion calcination	450	700
HEAD-1	H1_Parietal_R_9	Parietal	InsideLightest_3	R	55.38	-2.11	-0.46	2.16	192.25	Inversion calcination	450	700
HEAD-1	H1_Parietal_R_10	Parietal	InsideDarkest_1	R	9.55	-58.67	19.43	61.8	161.68	Carbonization	250	350
HEAD-1	H1_Parietal_R_11	Parietal	InsideDarkest_2	R	18.26	-19.4	-5.15	20.07	194.86	Completely charred	300	600
HEAD-1	H1_Parietal_R_12	Parietal	InsideDarkest_3	R	17.41	-23.67	-1.76	23.73	184.25	Completely charred	300	600
HEAD-1	H1_Orbit_R_1	Frontal Orbit	OutsideLightest_1	R	58.09	-0.8	1.46	1.66	118.85	Inversion calcination	450	700
HEAD-1	H1_Orbit_R_2	Frontal Orbit	OutsideLightest_2	R	66.94	-1.64	-2.32	2.84	234.66	Inversion calcination	450	700
HEAD-1	H1_Orbit_R_3	Frontal Orbit	OutsideLightest_3	R	55.98	-0.71	1.61	1.76	113.92	Inversion calcination	450	700
HEAD-1	H1_Orbit_R_4	Frontal Orbit	OutsideDarkest_1	R	15.65	6.55	8.29	10.57	51.68	Completely charred	300	600
HEAD-1	H1_Orbit_R_5	Frontal Orbit	OutsideDarkest_2	R	2.8	89.84	-64.22	110.43	324.44	Completely charred	300	600
HEAD-1	H1_Orbit_R_6	Frontal Orbit	OutsideDarkest_3	R	2.7	99.99	-52.5	112.94	332.3	Completely charred	300	600
HEAD-1	H1_Orbit_R_7	Frontal Orbit	InsideLightest_1	R	65.5	-2.07	-3.59	4.15	240.1	Inversion calcination	450	700
HEAD-1	H1_Orbit_R_8	Frontal Orbit	InsideLightest_2	R	63.43	-2.18	-3.68	4.28	239.36	Inversion calcination	450	700
HEAD-1	H1_Orbit_R_9	Frontal Orbit	InsideLightest_3	R	63.9	-2.07	-3.61	4.16	240.24	Inversion calcination	450	700
HEAD-1	H1_Orbit_R_10	Frontal Orbit	InsideDarkest_1	R	25.08	-1.06	-3.66	3.81	253.83	Completely charred	300	600
HEAD-1	H1_Orbit_R_11	Frontal Orbit	InsideDarkest_2	R	18.37	-0.28	-0.13	0.31	206.07	Completely charred	300	600
HEAD-1	H1_Orbit_R_12	Frontal Orbit	InsideDarkest_3	R	16.82	-0.95	1.34	1.64	125.39	Completely charred	300	600
HEAD-1	H1_TempTympa_R_1	Temporal (bulla tympanica)	OutsideLightest_1	R	89.06	-1.23	-0.92	1.54	216.71	Completely calcined	700	900
HEAD-1	H1_TempTympa_R_2	Temporal (bulla tympanica)	OutsideLightest_2	R	74.16	-0.68	0.93	1.16	126.26	Inversion calcination	450	700
HEAD-1	H1_TempTympa_R_3	Temporal (bulla tympanica)	OutsideLightest_3	R	84.03	-0.67	-0.05	0.67	184.06	Completely calcined	700	900
HEAD-1	H1_TempTympa_R_4	Temporal (bulla tympanica)	OutsideDarkest_1	R	3.64	80.35	-114.28	-139.7	305.11	Completely charred	300	600
HEAD-1	H1_TempTympa_R_5	Temporal (bulla tympanica)	OutsideDarkest_2	R	2.93	58.23	-68.78	90.12	310.25	Completely charred	300	600
HEAD-1	H1_TempTympa_R_6	Temporal (bulla tympanica)	OutsideDarkest_3	R	3.21	75.91	-92.52	119.68	309.37	Completely charred	300	600
HEAD-1	H1_TempTympa_R_7	Temporal (bulla tympanica)	InsideLightest_1	R	93.98	-0.92	0.22	0.94	166.72	Completely calcined	700	900
HEAD-1	H1_TempTympa_R_8	Temporal (bulla tympanica)	InsideLightest_2	R	87.45	-0.65	-0.59	0.88	222.34	Completely calcined	700	900
HEAD-1	H1_TempTympa_R_9	Temporal (bulla tympanica)	InsideLightest_3	R	80.19	-1.24	-1.52	1.96	230.93	Completely calcined	700	900
HEAD-1	H1_TempTympa_R_10	Temporal (bulla tympanica)	InsideDarkest_1	R	20.33	-2.8	-4.56	5.35	238.44	Completely charred	300	600
HEAD-1	H1_TempTympa_R_11	Temporal (bulla tympanica)	InsideDarkest_2	R	33.79	-4.14	-8.95	9.86	245.18	Inversion calcination	450	700
HEAD-1	H1_TempTympa_R_12	Temporal (bulla tympanica)	InsideDarkest_3	R	2.68	26.55	-33.32	42.61	308.55	Completely charred	300	600
HEAD-1	H1_Parietal_L_1	Parietal	OutsideLightest_1	L	94.34	-1.36	-0.94	1.66	214.69	Completely calcined	700	900
HEAD-1	H1_Parietal_L_2	Parietal	OutsideLightest_2	L	91.96	-1.36	-0.35	1.4	194.46	Completely calcined	700	900
HEAD-1	H1_Parietal_L_3	Parietal	OutsideLightest_3	L	92.34	-1.1	0.35	1.16	162.4	Completely calcined	700	900
HEAD-1	H1_Parietal_L_4	Parietal	OutsideDarkest_1	L	88.33	-0.33	1.91	1.94	99.72	Completely calcined	700	900
HEAD-1	H1_Parietal_L_5	Parietal	OutsideDarkest_2	L	91.53	-0.95	1.56	1.83	121.22	Completely calcined	700	900
HEAD-1	H1_Parietal_L_6	Parietal	OutsideDarkest_3	L	76.5	-0.09	1.13	1.13	94.78	Completely calcined	700	900
HEAD-1	H1_Parietal_L_7	Parietal	InsideLightest_1	L	33.2	-0.65	1.54	1.67	112.93	Inversion calcination	450	700
HEAD-1	H1_Parietal_L_8	Parietal	InsideLightest_2	L	59.47	-1.48	-2.82	3.18	242.24	Inversion calcination	450	700
HEAD-1	H1_Parietal_L_9	Parietal	InsideLightest_3	L	51.61	-1.46	-2.08	2.54	235	Inversion calcination	450	700
HEAD-1	H1_Parietal_L_10	Parietal	InsideDarkest_1	L	7.76	17.4	-4.56	17.99	345.33	Completely charred	300	600
HEAD-1	H1_Parietal_L_11	Parietal	InsideDarkest_2	L	7.42	27.87	-14.56	31.45	332.41	Completely charred	300	600
HEAD-1	H1_Parietal_L_12	Parietal	InsideDarkest_3	L	2.62	51.44	-45.84	68.9	318.29	Completely charred	300	600
HEAD-1	H1_TempTympa_L_1	Temporal (bulla tympanica)	OutsideLightest_1	L	94.86	-0.5	1.07	1.18	115.2	Completely calcined	700	900
HEAD-1	H1_TempTympa_L_2	Temporal (bulla tympanica)	OutsideLightest_2	L	84.83	-0.26	0.1	0.28	158.68	Completely calcined	700	900
HEAD-1	H1_TempTympa_L_3	Temporal (bulla tympanica)	OutsideLightest_3	L	89.56	-0.69	0.33	0.77	154.58	Completely calcined	700	900
HEAD-1	H1_TempTympa_L_4	Temporal (bulla tympanica)	OutsideDarkest_1	L	67.01	0.12	0.97	0.98	83.15	Inversion calcination	450	700
HEAD-1	H1_TempTympa_L_5	Temporal (bulla tympanica)	OutsideDarkest_2	L	60.45	1.4	2.78	3.11	63.22	Inversion calcination	450	700
HEAD-1	H1_TempTympa_L_6	Temporal (bulla tympanica)	OutsideDarkest_3	L	75.53	0.83	3.64	3.74	77.13	Completely calcined	700	900
HEAD-1	H1_TempTympa_L_7	Temporal (bulla tympanica)	InsideLightest_1	L	96.96	-0.65	-1.48	1.61	246.39	Completely calcined	700	900
HEAD-1	H1_TempTympa_L_8	Temporal (bulla tympanica)	InsideLightest_2	L	96.02	-0.51	-0.76	0.92	235.92	Completely calcined	700	900
HEAD-1	H1_TempTympa_L_9	Temporal (bulla tympanica)	InsideLightest_3	L	96.86	-0.66	-1.46	1.6	245.53	Completely calcined	700	900
HEAD-1	H1_TempTympa_L_10	Temporal (bulla tympanica)	InsideDarkest_1	L	43.63	3.7	13.35	13.85	74.51	Unheated-carbonization	0	350
HEAD-1	H1_TempTympa_L_11	Temporal (bulla tympanica)	InsideDarkest_2	L	43.23	2.73	9.57	9.95	74.08	Inversion	450	600
HEAD-1	H1_TempTympa_L_12	Temporal (bulla tympanica)	InsideDarkest_3	L	47.48	3.06	9.79	10.26	72.63	Inversion	450	600
HEAD-1	H1_Frontal_L_1	Frontal	OutsideLightest_1	L	82.57	0.12	2.07	2.07	86.76	Completely calcined	700	900
HEAD-1	H1_Frontal_L_2	Frontal	OutsideLightest_2	L	82.43	0.14	2.5	2.51	86.91	Completely calcined	700	900
HEAD-1	H1_Frontal_L_3	Frontal	OutsideLightest_3	L	80.89	0.2	1.78	1.79	83.6	Completely calcined	700	900
HEAD-1	H1_Frontal_L_4	Frontal	OutsideDarkest_1	L	67.39	0.25	1.71	1.73	81.8	Inversion calcination	450	700
HEAD-1	H1_Frontal_L_5	Frontal	OutsideDarkest_2	L	65.32	-0.05	1.17	1.17	92.26	Inversion calcination	450	700
HEAD-1	H1_Frontal_L_6	Frontal	OutsideDarkest_3	L	67.35	0.31	2.22	2.24	82.12	Inversion calcination	450	700
HEAD-1	H1_Frontal_L_7	Frontal	InsideLightest_1	L	74.32	-0.43	-1.38	1.45	252.58	Inversion calcination	450	700
HEAD-1	H1_Frontal_L_8	Frontal	InsideLightest_2	L	65.94	0.61	3.34	3.39	79.56	Inversion calcination	450	700
HEAD-1	H1_Frontal_L_9	Frontal	InsideLightest_3	L	74.16	0.8	5.18	5.25	81.24	Inversion calcination	450	700
HEAD-1	H1_Frontal_L_10	Frontal	InsideDarkest_1	L	58.56	-2.47	-4.77	5.37	242.6	Inversion calcination	450	700
HEAD-1	H1_Frontal_L_11	Frontal	InsideDarkest_2	L	57.4	-3.01	-6.61	7.27	245.49	Inversion calcination	450	700
HEAD-1	H1_Frontal_L_12	Frontal	InsideDarkest_3	L	20.46	-1.32	-2.78	3.08	244.59	Completely charred	300	600
HEAD-1	H1_OccCondyle_R_1	Occipital condyle	OutsideLightest_1	R	73.03	-0.94	-0.78	1.23	219.6	Inversion calcination	450	700
HEAD-1	H1_OccCondyle_R_2	Occipital condyle	OutsideLightest_2	R	73.64	-0.37	0.3	0.48	141.52	Inversion calcination	450	700
HEAD-1	H1_OccCondyle_R_3	Occipital condyle	OutsideLightest_3	R	74.52	-0.12	1.34	1.35	95.25	Inversion calcination	450	700
HEAD-1	H1_OccCondyle_R_4	Occipital condyle	OutsideDarkest_1	R	64.56	-0.59	0.24	0.64	157.46	Inversion calcination	450	700
HEAD-1	H1_OccCondyle_R_5	Occipital condyle	OutsideDarkest_2	R	59.18	-0.63	-0.1	0.63	189.07	Inversion calcination	450	700
HEAD-1	H1_OccCondyle_R_6	Occipital condyle	OutsideDarkest_3	R	63.24	-1.53	-3.7	4	247.48	Inversion calcination	450	700
HEAD-1	H1_OccCondyle_R_7	Occipital condyle	InsideLightest_1	R	71.69	-0.3	2.46	2.48	97.01	Inversion calcination	450	700
HEAD-1	H1_OccCondyle_R_8	Occipital condyle	InsideLightest_2	R	64.03	0.94	5.07	5.16	79.53	Inversion calcination	450	700
HEAD-1	H1_OccCondyle_R_9	Occipital condyle	InsideLightest_3	R	68.26	0.84	4.85	4.92	80.19	Inversion calcination	450	700
HEAD-1	H1_OccCondyle_R_10	Occipital condyle	InsideDarkest_1	R	58.83	-1.66	-2.19	2.74	232.86	Inversion calcination	450	700
HEAD-1	H1_OccCondyle_R_11	Occipital condyle	InsideDarkest_2	R	59.92	-1.35	-2.11	2.5	237.28	Inversion calcination	450	700
HEAD-1	H1_OccCondyle_R_12	Occipital condyle	InsideDarkest_3	R	60.66	-1.32	-2.71	3.02	244.09	Inversion calcination	450	700
HEAD-1	H1_OccCondyle_L_1	Occipital condyle	OutsideLightest_1	L	94.44	-0.96	1.14	1.49	129.98	Completely calcined	700	900
HEAD-1	H1_OccCondyle_L_2	Occipital condyle	OutsideLightest_2	L	94.13	-0.76	1.23	1.45	121.49	Completely calcined	700	900
HEAD-1	H1_OccCondyle_L_3	Occipital condyle	OutsideLightest_3	L	94.8	-0.36	1.03	1.09	109.23	Completely calcined	700	900
HEAD-1	H1_OccCondyle_L_4	Occipital condyle	OutsideDarkest_1	L	69.55	7.07	16.69	18.13	67.05	Unheated-carbonization	0	350
HEAD-1	H1_OccCondyle_L_5	Occipital condyle	OutsideDarkest_2	L	74.3	2.76	8.86	9.28	72.73	Inversion	450	600
HEAD-1	H1_OccCondyle_L_6	Occipital condyle	OutsideDarkest_3	L	68.2	6.21	13.85	15.18	65.84	Unheated-carbonization	0	350
HEAD-1	H1_OccCondyle_L_7	Occipital condyle	InsideLightest_1	L	89.83	-0.14	5.65	5.66	91.38	Completely calcined	800	900
HEAD-1	H1_OccCondyle_L_8	Occipital condyle	InsideLightest_2	L	87.04	1.5	5.91	6.1	75.75	Completely calcined	800	900
HEAD-1	H1_OccCondyle_L_9	Occipital condyle	InsideLightest_3	L	79.58	0.95	5.85	5.93	80.73	Completely calcined	800	900
HEAD-1	H1_OccCondyle_L_10	Occipital condyle	InsideDarkest_1	L	34.81	16.91	24.91	30.11	55.83	Carbonization	250	350
HEAD-1	H1_OccCondyle_L_11	Occipital condyle	InsideDarkest_2	L	40.32	11.9	25.49	28.13	64.96	Unheated-carbonization	0	350
HEAD-1	H1_OccCondyle_L_12	Occipital condyle	InsideDarkest_3	L	35.36	19.91	26.8	33.39	53.4	Carbonization	250	350
HEAD-1	H1_LacrMalar_R_1	Lacrimal and malar	OutsideLightest_1	R	94.61	-1.3	-2.13	2.5	238.67	Completely calcined	700	900
HEAD-1	H1_LacrMalar_R_2	Lacrimal and malar	OutsideLightest_2	R	91.61	-1.44	-1.12	1.83	217.77	Completely calcined	700	900
HEAD-1	H1_LacrMalar_R_3	Lacrimal and malar	OutsideLightest_3	R	91.26	-1.61	-1.24	2.03	217.58	Completely calcined	700	900
HEAD-1	H1_LacrMalar_R_4	Lacrimal and malar	OutsideDarkest_1	R	15.62	2.62	1.15	2.86	23.65	Completely charred	300	600
HEAD-1	H1_LacrMalar_R_5	Lacrimal and malar	OutsideDarkest_2	R	9.36	7.94	0.46	7.96	3.33	Completely charred	300	600
HEAD-1	H1_LacrMalar_R_6	Lacrimal and malar	OutsideDarkest_3	R	8.8	16.15	1.18	16.19	4.17	Completely charred	300	600
HEAD-1	H1_LacrMalar_R_7	Lacrimal and malar	InsideLightest_1	R	80.81	0.56	1.79	1.88	72.49	Completely calcined	700	900
HEAD-1	H1_LacrMalar_R_8	Lacrimal and malar	InsideLightest_2	R	78.6	0.16	2.25	2.26	85.95	Completely calcined	700	900
HEAD-1	H1_LacrMalar_R_9	Lacrimal and malar	InsideLightest_3	R	75.94	0.25	2.14	2.16	83.31	Completely calcined	700	900
HEAD-1	H1_LacrMalar_R_10	Lacrimal and malar	InsideDarkest_1	R	26.42	0.85	-2.41	2.56	289.45	Completely charred	300	600
HEAD-1	H1_LacrMalar_R_11	Lacrimal and malar	InsideDarkest_2	R	22.92	0.95	-1.41	1.7	304.06	Completely charred	300	600
HEAD-1	H1_LacrMalar_R_12	Lacrimal and malar	InsideDarkest_3	R	19.27	0.91	1.56	1.81	59.65	Completely charred	300	600
HEAD-1	H1_LacrMalar_L_1	Lacrimal and malar	OutsideLightest_1	L	84.35	-0.25	0.42	0.49	120.52	Completely calcined	700	900
HEAD-1	H1_LacrMalar_L_2	Lacrimal and malar	OutsideLightest_2	L	85.77	-0.28	0.23	0.36	140.84	Completely calcined	700	900
HEAD-1	H1_LacrMalar_L_3	Lacrimal and malar	OutsideLightest_3	L	94.87	-0.21	0.26	0.34	129.02	Completely calcined	700	900
HEAD-1	H1_LacrMalar_L_4	Lacrimal and malar	OutsideDarkest_1	L	61.16	-0.58	-0.81	0.99	234.39	Inversion calcination	450	700
HEAD-1	H1_LacrMalar_L_5	Lacrimal and malar	OutsideDarkest_2	L	56.77	-0.65	-0.1	0.65	188.4	Inversion calcination	450	700
HEAD-1	H1_LacrMalar_L_6	Lacrimal and malar	OutsideDarkest_3	L	63.54	-0.47	-0.64	0.79	233.83	Inversion calcination	450	700
HEAD-1	H1_LacrMalar_L_7	Lacrimal and malar	InsideLightest_1	L	80.99	0.3	1.57	1.6	79.13	Completely calcined	700	900
HEAD-1	H1_LacrMalar_L_8	Lacrimal and malar	InsideLightest_2	L	80.37	0.01	-0.19	0.19	273.13	Completely calcined	700	900
HEAD-1	H1_LacrMalar_L_9	Lacrimal and malar	InsideLightest_3	L	85.79	0.04	0.5	0.5	85.24	Completely calcined	700	900
HEAD-1	H1_LacrMalar_L_10	Lacrimal and malar	InsideDarkest_1	L	74.63	5.35	17.95	18.73	73.41	Unheated-carbonization	0	350
HEAD-1	H1_LacrMalar_L_11	Lacrimal and malar	InsideDarkest_2	L	50.48	4.21	15.07	15.64	74.4	Unheated-carbonization	0	350
HEAD-1	H1_LacrMalar_L_12	Lacrimal and malar	InsideDarkest_3	L	74.34	4.84	16.36	17.06	73.52	Unheated-carbonization	0	350
HEAD-1	H1_CharredFlesh_1	Charred flesh	BubblePart_1	NA	3.19	91.39	-95.18	131.95	313.84	Completely charred	300	600
HEAD-1	H1_CharredFlesh_2	Charred flesh	FlatPart_1	NA	4.05	17.08	-4.56	17.68	345.04	Completely charred	300	600
HEAD-1	H1_CharredFlesh_3	Charred flesh	BubblePart_2	NA	3.32	92.77	-103.06	138.66	311.99	Completely charred	300	600
HEAD-1	H1_MandibleCondyle_L_1	Mandible condyle	OutsideLightest_1	L	97.4	-0.36	-1.48	1.53	256.49	Completely calcined	700	900
HEAD-1	H1_MandibleCondyle_L_2	Mandible condyle	OutsideLightest_2	L	95.95	-0.11	-1.47	1.47	265.55	Completely calcined	700	900
HEAD-1	H1_MandibleCondyle_L_3	Mandible condyle	OutsideLightest_3	L	96.66	-0.37	-1.39	1.44	255.07	Completely calcined	700	900
HEAD-1	H1_MandibleCondyle_L_4	Mandible condyle	OutsideDarkest_1	L	89.13	0.55	9.08	9.1	86.53	Completely calcined	800	900
HEAD-1	H1_MandibleCondyle_L_5	Mandible condyle	OutsideDarkest_2	L	88.16	0.66	8.87	8.89	85.76	Completely calcined	800	900
HEAD-1	H1_MandibleCondyle_L_6	Mandible condyle	OutsideDarkest_3	L	84.1	-0.54	0.97	1.11	118.95	Completely calcined	700	900
HEAD-1	H1_MandibleCondyle_L_7	Mandible condyle	InsideLightest_1	L	95.78	-0.3	0.23	0.38	143.51	Completely calcined	700	900
HEAD-1	H1_MandibleCondyle_L_8	Mandible condyle	InsideLightest_2	L	91.39	-1.18	0.12	1.19	174.29	Completely calcined	700	900
HEAD-1	H1_MandibleCondyle_L_9	Mandible condyle	InsideLightest_3	L	95.15	-0.52	-0.31	0.6	210.59	Completely calcined	700	900
HEAD-1	H1_MandibleCondyle_L_10	Mandible condyle	InsideDarkest_1	L	70.02	0.7	8.2	8.23	85.14	Inversion	450	600
HEAD-1	H1_MandibleCondyle_L_11	Mandible condyle	InsideDarkest_2	L	70.78	0.57	7.77	7.79	85.78	Inversion	450	600
HEAD-1	H1_MandibleCondyle_L_12	Mandible condyle	InsideDarkest_3	L	75.28	0.12	1.22	1.22	84.33	Completely calcined	700	900
HEAD-1	H1_Mandible_L_1	Mandible body	OutsideLightest_1	L	92.16	-0.67	0.5	0.83	143.13	Completely calcined	700	900
HEAD-1	H1_Mandible_L_2	Mandible body	OutsideLightest_2	L	88.58	-0.27	0.91	0.95	106.29	Completely calcined	700	900
HEAD-1	H1_Mandible_L_3	Mandible body	OutsideLightest_3	L	94.48	-0.67	1.79	1.92	110.59	Completely calcined	700	900
HEAD-1	H1_Mandible_L_4	Mandible body	OutsideDarkest_1	L	90.06	1.74	5.73	5.99	73.12	Completely calcined	800	900
HEAD-1	H1_Mandible_L_5	Mandible body	OutsideDarkest_2	L	86.86	2.56	7.85	8.26	71.94	Completely calcined	800	900
HEAD-1	H1_Mandible_L_6	Mandible body	OutsideDarkest_3	L	78.62	-0.66	-1.11	1.29	239.41	Completely calcined	700	900
HEAD-1	H1_Mandible_L_7	Mandible body	InsideLightest_1	L	97.67	-0.13	-1.39	1.4	264.74	Completely calcined	700	900
HEAD-1	H1_Mandible_L_8	Mandible body	InsideLightest_2	L	98.62	0.65	-2.04	2.14	287.65	Completely calcined	700	900
HEAD-1	H1_Mandible_L_9	Mandible body	InsideLightest_3	L	98.71	0.71	-2.19	2.3	288.04	Completely calcined	700	900
HEAD-1	H1_Mandible_L_10	Mandible body	InsideDarkest_1	L	90.39	-0.78	3.2	3.28	103.75	Completely calcined	700	900
HEAD-1	H1_Mandible_L_11	Mandible body	InsideDarkest_2	L	87.78	-0.13	2.61	2.61	92.84	Completely calcined	700	900
HEAD-1	H1_Mandible_L_12	Mandible body	InsideDarkest_3	L	87.48	-0.23	1	1.03	103.23	Completely calcined	700	900
HEAD-1	H1_MandibleCondyle_R_1	Mandible condyle	OutsideLightest_1	R	95.61	0.17	-1.87	1.88	275.08	Completely calcined	700	900
HEAD-1	H1_MandibleCondyle_R_2	Mandible condyle	OutsideLightest_2	R	96.65	-0.29	-1.11	1.14	255.38	Completely calcined	700	900
HEAD-1	H1_MandibleCondyle_R_3	Mandible condyle	OutsideLightest_3	R	96.08	-0.24	-0.79	0.82	252.93	Completely calcined	700	900
HEAD-1	H1_MandibleCondyle_R_4	Mandible condyle	OutsideDarkest_1	R	74.78	4.62	14.32	15.04	72.12	Unheated-carbonization	0	350
HEAD-1	H1_MandibleCondyle_R_5	Mandible condyle	OutsideDarkest_2	R	77.02	3.8	13.03	13.58	73.73	Unheated-carbonization	0	350
HEAD-1	H1_MandibleCondyle_R_6	Mandible condyle	OutsideDarkest_3	R	80.51	2.66	10.47	10.8	75.75	Completely calcined	800	900
HEAD-1	H1_MandibleCondyle_R_7	Mandible condyle	InsideLightest_1	R	91.89	-0.7	-0.02	0.7	181.89	Completely calcined	700	900
HEAD-1	H1_MandibleCondyle_R_8	Mandible condyle	InsideLightest_2	R	88.61	0.2	0.53	0.56	68.9	Completely calcined	700	900
HEAD-1	H1_MandibleCondyle_R_9	Mandible condyle	InsideLightest_3	R	90.65	-0.9	-0.17	0.92	190.95	Completely calcined	700	900
HEAD-1	H1_MandibleCondyle_R_10	Mandible condyle	InsideDarkest_1	R	84.92	0.71	3.57	3.64	78.74	Completely calcined	700	900
HEAD-1	H1_MandibleCondyle_R_11	Mandible condyle	InsideDarkest_2	R	90.43	0.78	8.35	8.39	84.67	Completely calcined	800	900
HEAD-1	H1_MandibleCondyle_R_12	Mandible condyle	InsideDarkest_3	R	72.99	0.85	3.97	4.06	77.88	Inversion calcination	450	700
HEAD-1	H1_Mandible_R_1	Mandible body	OutsideLightest_1	R	95.87	-0.23	0.48	0.53	115.87	Completely calcined	700	900
HEAD-1	H1_Mandible_R_2	Mandible body	OutsideLightest_2	R	98.83	0.9	-2.03	2.22	293.97	Completely calcined	700	900
HEAD-1	H1_Mandible_R_3	Mandible body	OutsideLightest_3	R	97.75	0.04	-1.08	1.08	272.37	Completely calcined	700	900
HEAD-1	H1_Mandible_R_4	Mandible body	OutsideDarkest_1	R	86.05	-0.25	1.01	1.04	103.92	Completely calcined	700	900
HEAD-1	H1_Mandible_R_5	Mandible body	OutsideDarkest_2	R	83.38	2.13	12.19	12.37	80.1	Unheated-carbonization	0	350
HEAD-1	H1_Mandible_R_6	Mandible body	OutsideDarkest_3	R	84.07	2.55	14.07	14.3	79.75	Unheated-carbonization	0	350
HEAD-1	H1_Mandible_R_7	Mandible body	InsideLightest_1	R	89.27	0.17	3.64	3.64	87.33	Completely calcined	700	900
HEAD-1	H1_Mandible_R_8	Mandible body	InsideLightest_2	R	91.83	0.24	4.53	4.53	86.99	Completely calcined	800	900
HEAD-1	H1_Mandible_R_9	Mandible body	InsideLightest_3	R	94	-0.57	2.65	2.71	102.16	Completely calcined	700	900
HEAD-1	H1_Mandible_R_10	Mandible body	InsideDarkest_1	R	71.16	4.21	6.28	7.56	56.18	Inversion calcination	450	700
HEAD-1	H1_Mandible_R_11	Mandible body	InsideDarkest_2	R	71.63	3.98	6.06	7.25	56.74	Inversion calcination	450	700
HEAD-1	H1_Mandible_R_12	Mandible body	InsideDarkest_3	R	73.92	-0.63	-0.23	0.67	200.16	Inversion calcination	450	700
HEAD-1	H1_ParsBasilaris_1	Pars Basilaris	OutsideLightest_1	NA	84.37	-0.23	0.33	0.42	124.73	Completely calcined	700	900
HEAD-1	H1_ParsBasilaris_2	Pars Basilaris	OutsideLightest_2	NA	81.91	0.33	3.1	3.11	83.95	Completely calcined	700	900
HEAD-1	H1_ParsBasilaris_3	Pars Basilaris	OutsideLightest_3	NA	72.15	-0.38	1.98	2.02	100.86	Inversion calcination	450	700
HEAD-1	H1_ParsBasilaris_4	Pars Basilaris	OutsideDarkest_1	NA	69.1	-0.25	1.55	1.57	98.98	Inversion calcination	450	700
HEAD-1	H1_ParsBasilaris_5	Pars Basilaris	OutsideDarkest_2	NA	84.16	-0.65	0.61	0.89	136.63	Completely calcined	700	900
HEAD-1	H1_ParsBasilaris_6	Pars Basilaris	OutsideDarkest_3	NA	69.49	-0.07	1.51	1.51	92.68	Inversion calcination	450	700
HEAD-1	H1_ParsBasilaris_7	Pars Basilaris	InsideLightest_1	NA	82.95	0.07	3.95	3.95	88.92	Completely calcined	700	900
HEAD-1	H1_ParsBasilaris_8	Pars Basilaris	InsideLightest_2	NA	80.19	-0.12	0.33	0.36	110.48	Completely calcined	700	900
HEAD-1	H1_ParsBasilaris_9	Pars Basilaris	InsideLightest_3	NA	80.05	1.06	8.5	8.57	82.88	Completely calcined	800	900
HEAD-1	H1_ParsBasilaris_10	Pars Basilaris	InsideDarkest_1	NA	76.41	7.53	22.7	23.92	71.64	Unheated-carbonization	0	350
HEAD-1	H1_ParsBasilaris_11	Pars Basilaris	InsideDarkest_2	NA	74.87	7.71	19.26	20.75	68.17	Unheated-carbonization	0	350
HEAD-1	H1_ParsBasilaris_12	Pars Basilaris	InsideDarkest_3	NA	74.97	8.31	23.36	24.79	70.42	Unheated-carbonization	0	350
