# Supplementary material for: Assessing body position through experimental cremation: A pilot study using colorimetry and FTIR-ATR analyses
Source: PLoS One. 2026 Jun 15;21(6):e0351767. doi: 10.1371/journal.pone.0351767 (PMC13268179; doi:10.1371/journal.pone.0351767)
Supplement: S8 File — (XLSX) [file pone.0351767.s008.xlsx]

## Sheet: Hoja1
Pyre	Element	Side	Main Colour	Secondary Colour	Fracture	Pattern	Weight	Intense Warping	Observation	Frags <20mm	Frags 20-50mm	Frags >50mm		Sample
Head 1	Frontal	L	White-grey	Orange	Delamination	Suture dark blue	7.92			0	0	1
Head 1	Parietal (linea parietal)	L	White	Chalky White	Longitudinal	Interior dark and suture dark blue	14.38			0	0	1		H1-PL
Head 1	Occipital (protuberance)	L	White	Chalky White	Delamination	None	5.93			0	2	1
Head 1	Temporal (Bulla tympanica)	L	White	Orange	Thumbnail Longitudinal	Orange inside	8.46			0	0	1		H1-TL
Head 1	Temporal (Unidentified)	L	White	Blue orange inside	Longitudinal	Interior dark and suture dark blue	8.66			0	2	0
Head 1	Parietal (linea parietal)	R	Blue-grey	Dark grey blue	Delamination, thumbnail	Interior dark blue, suture black	20			0	0	1		H1-PR
Head 1	Temporal (Bulla tympanica)	R	White-grey	Blue orange outside	Thumbnail Longitudinal	Suture dark blue, exterior charred flesh	19.72			0	2	2		H1-TR
Head 1	Frontal (orbite)	R	Blue-grey	Dark grey blue	Delamination, patina	Suture dark blue	16.25			0	0	1
Head 1	Incisive bone	L	White-yellow	White orange	transverse	None	0.33			0	1	0
Head 1	Lacrimal-malar	R	White-grey	Dark grey blue	None	Interior dark grey Charred flesh lacrimal	5.44			0	0	1
Head 1	Occipital (protuberance)	R	White-grey	Light grey	Longitudinal	Suture dark grey	5.77			0	0	1
Head 1	Zygomatic	L	White	Chalky White	Delamination	None	2.17			0	0	1
Head 1	Mandible (ramus condyle)	L	White-yellow	Orange	Delamination, transverse	None	16.75	Warping		0	0	2
Head 1	Mandible (ramus condyle)	R	White-yellow	Orange, Light grey	Delamination, transverse	None	14.91	Warping		0	2	2
Head 1	Mandible (midline)	NA	White-yellow	Orange spots	transverse	None	17.61			0	0	1
Head 1	Fosa temporal	L?	White-yellow	Chalky White	transverse	Interior darker: charred flesh (brain tissue?)	2.76			0	0	1
Head 1	Os Nasal	NA (same both)	White-grey	Grey-blue	Delamination	Suture dark blue	13.44			20	8	4
Head 1	Lacrimal-malar-Fosa canina	L	White-yellow	Orange, Light grey	transverse	Interior more orange	11.19			0	0	1
Head 1	styloid	L	White	Chalky White	Thumbnail	None	1.8			0	1	0
Head 1	Occipital (protuberance lateral)	L	White	Chalky White	Longitudinal	None	5.14			0	0	1
Head 1	Occipital condyle	L	White-yellow	Orange	Patina Transverse	Interior more orange	6.77	Warping		0	0	1
Head 1	Occipital condyle	R	Light grey	Orange, Light grey	Patina Transverse	Interior more orange	3.27	Warping		0	1	0
Head 1	Charred Flesh	L	black	Black	None	charred flesh	1.17			0	5	0
Head 1	Pars basilaris	NA	White	Chalky White	transverse	Interior more orange	4		unfused	0	2	0
Head 1	Maxilar Fose canine	L	White	Chalky White	None	None	1.03	Warping		0	2	0
Head 1	Occipital nuccal crest	L	White	Chalky White	transverse	None	1.59	Warping		0	1	0
Head 1	Maxilla alveolii	R	Light grey	Blue orange inside	None	Blue teeth more orange inside	11.16			13	3	2
Head 1	Frontal + maxilla	L	White	Orange spots	Delamination, Longitudinal	Orange inside	27.41	Warping		57	18	8
Head 1	Maxilla ind	L?	White	White light grey	Delamination, Longitudinal	Some with Interior dark grey	24.54			169	24	3
Head 1	Teeth	Ind	White-grey	Blue orange	transverse	Enamel blue or dark grey	3.93			41	3	0
Head 1	Teeth	molars maxilar 2º	White	Chalky White	Germen patina	None	3.16			7	0	0
Head 1	Teeth	molars mand 2	White-yellow	Chalky White	Germen patina	None	3.19			0	2	0
Head 1	Teeth	molar ind	White-yellow	Light grey	germen radicular	Dentine dark grey	2.05			36	2	0
Head 1	Teeth	Incisivos inf	White-grey	Light grey	transverse	None	0.85			0	2	0
Head 1	Teeth	canines	White	Light grey	transverse	None	2.26			8	3	0
Head 1	Teeth	Incisivos max	White-grey	Light grey	Patina Transverse	None	0.37			2	0	0
Head 1	Teeth	primeros molares ind	White	Light grey	transverse	None	0.68			3	0	0
Head 1	Teeth	primer molares ind	dark grey	dark grey	Patina Transverse	None	0.63			1	0	0
Head 1	Mandible + Teeth	L?	White-yellow	dark grey	Patina Transverse	Enamel blue or dark grey	3.8			0	1	0
Head 1	Maxillar bone (alveolii)	R?	White	Chalky White	transverse	None	10.62	Warping		28	6	1
Head 1	styloid	R	White-grey	Light grey	Longitudinal	None	1.5	Warping		0	1	0
Head 1	os rostrale (nasal)	NA	White-yellow	Chalky White	None	None	0.7			0	1	0
Head 1	Hyoid	NA	White	Chalky White	transverse	None	0.08			0	1	0
Head 1	Orbite	L	White	Chalky White	None	None	1.24			0	1	0
Head 1	Ind neurocraneum	NA	Blue-grey	Grey orange	None	None	14.06			55	11	2
Head 1	Ind neurocraneum	NA	White	White	None	None	10.57			118	8	0
Head 1	Ind neurocraneum	NA	White-yellow	Light grey	None	None	13.69			56	21	0
Head 1	Ind neurocraneum	NA	Light grey	Light grey	None	None	9.31			51	12	1
Head 1	Ind neurocraneum	NA	dark grey	Dark grey blue	None	None	1.7			23	5	0
Head 1	Pars basilaris fragment	NA	White-yellow	Orange	None	None	0.62			0	1	0
Head 1	styloid	R	White-grey	Light grey	Thumbnail	None	1.02			0	1	0
Head 1	Petrous bone	NA	White-grey	Light grey	None	None	3.81		Same color both sides	0	2	0
Head 1	Charred flesh	NA	black	dark grey	None	none	3.05			54	4	0
Head 1	Und fragmets <5mm	N A	ALL	ALL	None	None	8.51		<5mmm	1014	0	0
Dry Cranium	Whole half cranium	L	Orange	Light grey	Delamination	None	92.89			0	0	2		H3-DC
Head 2	Temporal (Bulla timpanica rota)	L	Blue-grey	Orange, Light grey	Longitudinal	None	17.13			0	0	1		H2-TL
Head 2	Parietal and Occipital	L	White-blue	Dark grey blue	Delamination, transverse	Interior darker: Back (occ) white, front blue	17.63			0	0	1		H2-PL
Head 2	Parietal (linea parietal) Occipital	R	White	Chalky White	Delamination, transverse	Interior darker: Inside blue but less than L	15.58			0	0	1		H2-PR
Head 2	Orbital Internal area	L	Blue-grey	Dark grey blue	None	Charred flesh on the outside	4.6			0	0	1
Head 2	Temporal (Bulla timpanica rota)	R	White	Light grey	Thumbnail	Suture dark grey	9.37			0	0	1		H2-TR
Head 2	Frontal	R	White	Chalky White	None	Orange inside	5			0	1	0
Head 2	Orbital? Internal zone	R	White	Light grey	Thumbnail	None	3.23			0	1	0
Head 2	Os Nasal	L	Blue-grey	Light grey	Longitudinal	Suture dark blue	1.17			0	0	1
Head 2	Charred flesh	NA	black	Black	None	None	5.18			0	4	0
Head 2	Occipital condyle	L	White-yellow	Light grey yellow	transverse	Orange around foramen magnum	3.08			0	1	0
Head 2	Occipital condyle	R	White-yellow	Light grey yellow	transverse	Orange around foramen magnum	4.55			0	1	0
Head 2	Zygomatic	L	White-yellow	Light grey yellow	None	None	2.3			0	2	0
Head 2	Mandible condyle	R	White	Chalky White	Delamination	None	1.9			0	1	0
Head 2	Frontal	L?	dark grey	Dark grey blue	Thumbnail	Interior darker: Bluer on the inside	3.76			0	2	0
Head 2	Maxilla alveolii	R	White	Orange spots	Patina Transverse	Orange inside	2.26			0	2	0
Head 2	Pterigoides	R	White-yellow	Orange, Light grey	transverse	Orange in the back	2.4			0	1	0
Head 2	Occipital pars basilaris	NA	Light grey	Light grey yellow	transverse	fusion plaque orange	1.56			0	2	0
Head 2	Ind fragments	NA	Blue- light grey	Blue, grey white	None	None	7.89			154	8	0
Head 2	Ind fragments	NA	Blue-grey	Blue brown	None	None	4.56			85	3	0
Head 2	Charred flesh	NA	grey	black with grey (covered with ash)	None	Covered with ash	0.75
Head 2	Ind fragments	NA	White	Chalky White	None	None	8.36			90	5	1
Head 2	Ind fragments	NA	White-yellow	Orange spots	None	None	12.47			162	12	0
Head 2	Ind fragments	NA	Light grey	Light grey yellow	None	None	24.42			233	15	0
Head 2	Neurocraneum IND	NA	Blue-grey	Blue brown	None	Interior darker	8.8			0	7	0
Head 2	Occipital (basilaris?)	NA	White-yellow	Orange spots	None	Orange inside	3.08			0	3	1
Head 2	Os Palatino	L	White-yellow	White orange	Longitudinal	None	3.13	Warping		0	0	1
Head 2	Os Palatino	R	White-yellow	White orange	Longitudinal	Grey in suture (Darker suture)	2.71	Warping		0	0	1
Head 2	ethmoid	NA	Orange	Orange	None	None	1.62			27	8	0
Head 2	Maxilla alveolii	L	White	White orange	Thumbnail Longitudinal	Orange inside	3.89			0	0	2
Head 2	Maxilla ind	Ind	White-yellow	White orange	Thumbnail Longitudinal	Orange inside	20.98	Warping		3	12	2
Head 2	Maxilla ind	Ind	White-grey	Light grey yellow	Thumbnail Longitudinal	None	15.4	Warping		2	20	4
Head 2	Maxilla ind	Ind	White-yellow	White orange	None	None	6.05			142	0	0
Head 2	Maxilla ind	Ind	dark grey	dark grey	None	None	1.6			17	5	0
Head 2	Maxilla alveolii	Ind	White-yellow	Light grey yellow	None	None	0.33			0	1	0
Head 2	Zygomatic arch	Ind	White	Light grey	transverse	None	1.37			1	2	0
Head 2	Frontal?	Ind	White	Light grey	Delamination	Grey in suture (Darker suture)	2.16			0	1	0
Head 2	Teeth	Ind Roots	Blue-grey	Blue, grey white	transverse	None	1.52			21	0	0
Head 2	Maxilla alveolii	Ind	Blue-grey	Blue, grey white	None	None	4.46			18	4	0
Head 2	teeth- M2 mandibular	R	White-yellow	White	None	None	1.83			0	1	0
Head 2	teeth- M2 mandibular	L	Blue- light grey	White	None	None	1.88			0	1	0
Head 2	teeth-M2 maxilar	R	Blue- light grey	Light grey	None	None	1.92			0	1	0
Head 2	teeth-M2 maxilar	L	White-yellow	White	None	None	1.98			0	1	0
Head 2	teeth-Incisivos mandibulares	NA	White	White	transverse	None	0.54			2	2	0
Head 2	Roots calcined	IND	White	White	transverse	None	1.74			36	0	0
Head 2	teeth- molars root fragments	NA	Light grey	Light grey	transverse	None	1.79			3	0	0
Head 2	teeth- molars enamel	IND	Blue-grey	Blue, grey white	None	None	6.85			44	0	0
Head 2	teeth minimal fragments	NA	ALL	ALL	None	None	0.85			62	0	0
Head 2	teeth- premolars	NA	White	White	None	None	2.2			16	0	0
Head 2	Canines	NA	White	White	None	None	1.99			0	1	0
Head 2	Mandible-mentonian	NA	White-yellow	White	Delamination	Pink inside	10.83			0	0	1
Head 2	Mandible frags	IND	White-yellow	White	Longitudinal	Orange inside	52.23	Warping		72	32	7
Head 2	Mandible (ramus and condyle)	L	Blue-grey	Blue	longitudinal, delamination	None	14.06			8	8	6
Head 2	Mandible frags	IND	Blue-grey	Blue, grey white	None	None	2.69			61	3	0
Head 2	teeth-incisivos maxi	NA	White-yellow	White	Longitudinal	None	0.97			0	2	0
Head 2	Ind fragments calcined	IND	White-yellow	White	None	None	5.58			220	0	0
Head 2	Charred flesh	IND	Black-grey	Black	None	None	0.3			5	4	0
Head 2	Indetermined fragments less 5mm	IND	ALL	ALL	None	None	9.58		<5mm	2095	0	0
Head 2	Nasal bone	NA	White-yellow	White orange	transverse	None	0.75			0	1	0
Head 2	teeth-maxilla canine	NA	White-yellow	White	patina	None	0.85			0	2	0
Head 2	Teeth- roots maxilla	IND	Light grey	Light grey	Patina Transverse	None	1.96			15	2	0
